# Supplementary material for: Musculoskeletal Injury Risk in a Military Cadet Population Participating in an Injury-Prevention Program
Source: Medicina (Kaunas). 2023 Feb 13;59(2):356. doi: 10.3390/medicina59020356 (PMC9961050; doi:10.3390/medicina59020356)
Supplement: Supplementary file 1 [file medicina-59-00356-s001.zip]

Archive with 1 entries (1 files):
- medicina-2190593-supplementary.pdf
